# Supplementary material for: Developing a COVID-19 module for the European Social Survey
Source: Meas Instrum Soc Sci. 2021 Nov 23;3(1):9. doi: 10.1186/s42409-021-00029-4 (PMC8609509; doi:10.1186/s42409-021-00029-4)
Supplement: Supplementary file 1 — Additional file 1. Appendixes A, B, and C [file 42409_2021_29_MOESM1_ESM.zip]

Archive with 3 entries (3 files):
- Appendix A - module development timetable_ESM.pdf
- Appendix B - full list of topics proposed by national coordinating teams_ESM.pdf
- Appendix C - final COVID-19 module_ESM.pdf
